# Supplementary material for: Modified Geometry of 106Ru Asymmetric Eye Plaques to Improve Dosimetric Calculations in Ophthalmic Brachytherapy
Source: J Pers Med. 2022 Apr 29;12(5):723. doi: 10.3390/jpm12050723 (PMC9144752; doi:10.3390/jpm12050723)
Supplement: Supplementary file 1 [file jpm-12-00723-s001.zip]

Archive with 1 entries (1 files):
- jpm-1674725-supplementary.pdf
